# Supplementary material for: Evolving Cancer Characteristics Among World Trade Center Survivors: An Updated Analysis from the WTC Environmental Health Center
Source: Int J Environ Res Public Health. 2026 May 8;23(5):625. doi: 10.3390/ijerph23050625 (PMC13205631; doi:10.3390/ijerph23050625)
Supplement: Supplementary file 1 [file ijerph-23-00625-s001.zip]

Archive with 1 entries (1 files):
- ijerph-4192557-supplementary.pdf
